# Supplementary material for: Longitudinal monitoring by next‐generation sequencing of plasma cell‐free DNA in ALK rearranged NSCLC patients treated with ALK tyrosine kinase inhibitors
Source: Cancer Med. 2022 Apr 19;11(15):2944–56. doi: 10.1002/cam4.4663 (PMC9359877; doi:10.1002/cam4.4663)
Supplement: Supplementary file 2 — Supplementary table 2 [file CAM4-11-2944-s002.xlsx]

## Sheet: Sheet1
Supplementary table 2. ALK alterations at baseline according to the ALK test result at diagnosis
ALK fusion or mutations in cfDNA	ALK IHC positive (1+~3+) (N=86)	ALK FISH positive (amplified) (N=84)	ALK reported by tissue NGS (N=22)
Detected (N=45)	97.6% (41/42)	94.9% (37/39)	92.3% (12/13)
Not detected (N=47)	97.7% (43/44)	95.6% (43/45)	55.5% (5/9)
P-value	0.971	0.291	0.116
ID	ALK-IHC	ALK-FISH	ALK-NGS	ALK in cfDNA-NGS
ACP-smc001	1+	Amplified	EML4-ALK fusion, ALK F1174L, ALK D1203N	EML4-ALK (V3)
ACP-smc002	2+	Amplified		EML4-ALK (V1)
ACP-smc003	1+	Amplified		EML4-ALK (V1)
ACP-smc004	3+	Amplified		Other alteration
ACP-smc005	2+	Amplified		Other alteration
ACP-smc010	2+	Amplified		EML4-ALK (Other)
ACP-smc014	2+	Amplified		No alteration
ACP-smc015	2+	Amplified	EML4-ALK fusion	Other alteration
ACP-smc016	N/A	Amplified		Other alteration
ACP-smc017	2+	Amplified		ALK H1228Q
ACP-smc018	1+	Amplified		No alteration
ACP-smc019	2+	Amplified		EML4-ALK (V3)
ACP-smc020	N/A	Amplified		Other alteration
ACP-smc021	1+	Amplified	EML4-ALK fusion	Other alteration
ACP-smc022	2+	Amplified		No alteration
ACP-smc023	3+	Amplified		No alteration
ACP-smc024	2+	Amplified		EML4-ALK (V3)
ACP-smc025	1+	Amplified	EML4-ALK fusion	Other alteration
ACP-smc026	3+	Amplified	not detected	EML4-ALK (V3)
ACP-smc028	3+	Equivocal		EML4-ALK (V3)
ACP-smc029	3+	Amplified	EML4-ALK fusion	EML4-ALK (V1)
ACP-smc031	3+	N/A		EML4-ALK (V3)
ACP-smc032	N/A	Amplified	EML4-ALK fusion	EML4-ALK (V3)
ACP-smc033	3+	Amplified		EML4-ALK (Other)
ACP-smc034	2+	Amplified		Other alteration
ACP-smc035	3+	Amplified		No alteration
ACP-smc036	3+	Amplified		EML4-ALK (Other)
ACP-smc037	1+	N/A		Other alteration
ACP-smc038	2+	Amplified		Other alteration
ACP-smc039	3+	Amplified		Other alteration
ACP-smc040	1+	Amplified	not detected	no ctDNA
ACP-smc041	3+	Amplified		EML4-ALK (V1)
ACP-smc042	N/A	Amplified	EML4-ALK fusion	EML4-ALK (V1)
ACP-smc043	2+	Amplified		GCC2-ALK/CLIP4-ALK
ACP-smc044	2+	Amplified		No alteration
ACP-smc045	3+	Amplified		Other alteration
ACP-smc046	2+	Amplified		Other alteration
ACP-smc048	1+	Amplified		Other alteration
ACP-smc049	3+	Amplified	EML4-ALK fusion	EML4-ALK (V3)
ACP-smc050	2+	Amplified		No alteration
ACP-smc051	1+	Amplified		EML4-ALK (V3)
ACP-smc052	2+	Amplified		EML4-ALK (V1)
ACP-smc053	2+	Amplified		EML4-ALK (V1)
ACP-smc054	2+	Amplified		No alteration
ACP-smc055	2+	Amplified		EML4-ALK (V1)
ACP-smc056	2+	Amplified		EML4-ALK (V1)
ACP-smc057	2+	Amplified		No alteration
ACP-smc058	N/A	Amplified	EML4-ALK fusion	EML4-ALK (V1)
ACP-smc059	2+	Amplified		No alteration
ACP-smc060	3+	Amplified		Other alteration
ACP-smc061	3+	Amplified	EML4-ALK fusion	No alteration
ACP-smc062	3+	Amplified		No alteration
ACP-smc063	3+	Amplified		No alteration
ACP-smc064	3+	Amplified	not detected	No alteration
ACP-smc065	N/A	Amplified		Other alteration
ACP-smc066	2+	Amplified		EML4-ALK (V1)
ACP-smc067	N/A	Amplified		EML4-ALK (V1)
ACP-smc068	1+	Amplified		EML4-ALK (V3)
ACP-smc070	3+	Amplified		CLTC-ALK
ACP-smc071	2+	Amplified		no ctDNA
ACP-smc072	1+	Amplified		Other alteration
ACP-smc073	2+	Amplified		EML4-ALK (V1)
ACP-smc074	3+	Amplified		No alteration
ACP-smc075	3+	Amplified		EML4-ALK (Other)
ACP-smc076	1+	Amplified		No alteration
ACP-smc077	N/A	Amplified		Other alteration
ACP-smc078	2+	Amplified	not detected	Other alteration
ACP-smc079	2+	Amplified	EML4-ALK fusion	Other alteration
ACP-smc080	2+	Amplified	EML4-ALK fusion	EML4-ALK (V3)
ACP-smc081	2+	Amplified		EML4-ALK (Other)
ACP-smc082	N/A	Amplified		EML4-ALK (V3)
ACP-smc083	2+	Amplified		EML4-ALK (V1)
ACP-smc084	2+	Amplified		No alteration
ACP-smc085	N/A	Amplified		Other alteration
ACP-smc086	2+	Amplified		No alteration
ACP-smc087	3+	Amplified		Other alteration
ACP-smc088	3+	Amplified		No alteration
ACP-smc089	1+	Amplified	EML4-ALK fusion	ALK G1202R
ACP-smc090	3+	Amplified	EML4-ALK fusion	EML4-ALK (Other)
ACP-smc091	2+	Amplified		EML4-ALK (V1)
ACP-smc092	3+	N/A	ALK-EML4 fusion, ALK mutation R1120W	EML4-ALK (V3)
ACP-smc093	2+	N/A		Other alteration
ACP-smc094	1+	Amplified		EML4-ALK (V1)
ACP-smc096	N/A	Amplified		EML4-ALK (V1)
ACP-smc097	2+	Amplified		No alteration
ACP-smc098	2+	N/A		EML4-ALK (Other)
ACP-smc100	2+	Negative	EML4-ALK fusion	EML4-ALK (V3)
ACP-smc101	N/A	N/A	EML4-ALK fusion	EML4-ALK (V1)
ACP-smc102	2+	Negative		Other alteration
ACP-smc104	N/A	Amplified	not detected	No alteration
ACP-smc106	3+	N/A		TPM3-ALK
ACP-smc107	3+	N/A		EML4-ALK (V1)
